# Supplementary material for: Robotic crabs reveal that female fiddler crabs are sensitive to changes in male display rate
Source: Biol Lett. 2018 Jan 17;14(1):20170695. doi: 10.1098/rsbl.2017.0695 (PMC5803598; doi:10.1098/rsbl.2017.0695)
Supplement: Robotic crab choice data [file rsbl20170695supp3.xlsx]

## Sheet: Escalation_trials
Supporting data for: Mowles SL, Jennions MD, & Backwell PRY. 2017. Robotic crabs reveal that female fiddler crabs are sensitive to changes in male display rate. Biology Letters.
Midpoint_Choice	Midpoint_DecisionTime	ThirdQuartile__Choice	ThirdQuartile_DecisionTime
Escalating	43.37	Escalating	15.96
Escalating	0.9	Escalating	10.63
Escalating	38.5	Escalating	13.5
Escalating	21.91	Escalating	1.9
Medium	10.62	Escalating	6.97
Medium	0.97	Escalating	14.56
Medium	5.59	Medium	9.87
Escalating	37.53	Escalating	16
Medium	23.88	Escalating	1.13
Escalating	18.72	Escalating	7.9
Escalating	1.22	Escalating	10.19
Escalating	31.88	Medium	1.15
Escalating	43.3	Escalating	7.19
Medium	47.06	Escalating	85.63
Escalating	109.27	Escalating	0.31
Escalating	22.1	Medium	23.13
Escalating	24.43	Medium	20.47
Medium	21.96	Escalating	77.62
Escalating	35.69	Escalating	77.62
Medium	0.81	Escalating	2.71
Medium	1.22	Escalating	7.25
Medium	17.6	Escalating	33.32
Medium	0.97	Medium	1.47
Medium	31.47	Escalating	23.78
Escalating	23.13	Escalating	35.85
Escalating	1.62	Medium	9.47
Escalating	139.25	Medium	47.5
Escalating	26.9	Escalating	8.16
Medium	15.97	Escalating	26.94
Medium	1.1	Escalating	6
Escalating	63.09	Escalating	2.77
Medium	29.62	Escalating	14.66
Medium	30.88	Medium	15.78
Escalating	23.72	Escalating	1.58
Escalating	36.53	Escalating	21.27
Medium	1.74	Escalating	1.3
Escalating	8.46	Escalating	20.59
Medium	77.8	Escalating	76.59
Medium	61.12	Escalating	45.72
Escalating	71.35	Escalating	58.13

## Sheet: De-escalation_Trials
Midpoint_Choice	Midpoint_DecisionTime	ThirdQuartile__Choice	ThirdQuartile_DecisionTime
Medium	1.35	Medium	7.75
De-escalating	1.5	De-escalating	1.09
Medium	1.19	Medium	0.88
De-escalating	1.37	Medium	31.71
Medium	17.22	De-escalating	24.22
Medium	1.25	Medium	32.13
Medium	1.44	De-escalating	55.25
Medium	30.57	Medium	76.75
Medium	23.43	De-escalating	1.15
Medium	30.31	Medium	2.35
Medium	0.96	Medium	0.97
De-escalating	18.91	De-escalating	32.98
De-escalating	17.13	Medium	23.38
De-escalating	2.77	Medium	0.97
Medium	61.13	De-escalating	10.03
De-escalating	30.62	Medium	70.28
De-escalating	8.37	Medium	31.42
Medium	8.56	Medium	17.53
Medium	44.88	Medium	19.11
De-escalating	31.22	Medium	30.87
De-escalating	15.97	Medium	30.07
Medium	25.03	De-escalating	56.33
Medium	15.91	Medium	9.15
De-escalating	54.65	De-escalating	38.28
Medium	8.19	Medium	129.18
Medium	39.21	Medium	54.47
Medium	1.47	De-escalating	1.74
De-escalating	1.59	De-escalating	39.37
De-escalating	1.13	De-escalating	1.97
Medium	2.4	De-escalating	1.46
De-escalating	76.25	De-escalating	39.53
Medium	47.66	De-escalating	39.8
De-escalating	21.16	De-escalating	16.08
De-escalating	1.67	De-escalating	1.58
De-escalating	16.65	Medium	1.02
Medium	38.41	Medium	2.69
De-escalating	16.1	Medium	40.34
Medium	17.69	Medium	32.97
Medium	24.93	Medium	31.53
Medium	38.43	De-escalating	34.68

## Sheet: ThreeChoice_Trials
Midpoint_Choice	Midpoint_DecisionTime	ThirdQuartile__Choice	ThirdQuartile_DecisionTime
Medium	16.35	Medium	47.74
Medium	61.32	Escalating	11.31
De-escalating	19.69	Escalating	22.87
Escalating	23.84	Escalating	21.94
Medium	31.87	Medium	2.25
Medium	1.35	Medium	8.28
Escalating	24.34	Escalating	14.93
De-escalating	32.47	Escalating	18.91
Escalating	37.38	Escalating	38.35
Medium	1.5	De-escalating	9.69
De-escalating	56.47	Medium	1.25
De-escalating	1.38	Escalating	8.34
De-escalating	9.34	Medium	0.88
Escalating	26.31	Medium	2.31
Medium	8.69	De-escalating	1.88
De-escalating	16.16	Medium	9.78
Escalating	16.53	Medium	10.94
De-escalating	56.97	Escalating	15.46
De-escalating	10.25	Medium	1.19
Escalating	16.04	Medium	40
Medium	10.22	Escalating	1.43
Escalating	10.34	De-escalating	1.32
Escalating	41.06	Escalating	2.35
Escalating	1.75	Escalating	23.25
Escalating	16.31	De-escalating	11.21
Escalating	38.84	Escalating	8.06
Escalating	41.84	Escalating	14.78
Escalating	43.72	Escalating	23.62
De-escalating	0.63	Medium	1.78
Escalating	1.66	Escalating	23.59
Medium	33.9	Escalating	1.75
Escalating	19.31	Medium	34.06
Escalating	24.25	Medium	66.37
Medium	25.99	Medium	1.71
Escalating	78.03	Escalating	57.88
Escalating	30.03	Escalating	21.19
Medium	18.22	Medium	60.57
De-escalating	10.15	Escalating	96.5
Escalating	35.09	De-escalating	1.43
Escalating	9.35	Escalating	10.05
De-escalating	18.97	De-escalating	1.28
Escalating	37.19	Escalating	9.75
Escalating	17.28	Escalating	54.09
Medium	9	Escalating	12.19
Escalating	42.59	Medium	23.75
Escalating	23.65	Medium	32.62
Medium	15.96	Escalating	6.72
De-escalating	32.35	De-escalating	8.08
Escalating	38.81	Escalating	16.16
Medium	1.37	Escalating	46.69
Medium	44.74	Escalating	8.35
Escalating	38	Medium	8.5
Medium	24.97	Escalating	26.22
Escalating	51.08	Medium	93.75
De-escalating	12.11	Escalating	16.28
Escalating	31.71	Medium	1.37
De-escalating	43.99	Medium	1.77
Escalating	27.43	Escalating	2.14
Escalating	76.83	Medium	17.89
Escalating	46	Escalating	15.88
De-escalating	46.87	Escalating	10.49
Escalating	33.75	Escalating	16.1
De-escalating	25.5	Escalating	51.75
Escalating	27.4	Medium	23.31
Escalating	23.41	De-escalating	15.66
